# Supplementary material for: A Species delimitation approach to uncover cryptic species in the South American fire ant decapitating flies (Diptera: Phoridae: Pseudacteon)
Source: PLoS One. 2020 Jul 17;15(7):e0236086. doi: 10.1371/journal.pone.0236086 (PMC7367480; doi:10.1371/journal.pone.0236086)
Supplement: S1 Table — (XLSX) [file pone.0236086.s001.xlsx]

## Sheet: Hoja1
	Primer Name	Sequence	Direction	Reference
COI	C1-J-2183 (alias Jerry)	CAACATTTATTTTGATTTTTTGG	F	Simon et al. 1994
	TL2-N-3014 (alias Pat)	TCCATTGCACTAATCTGCCATATTA	R
WG	LepWG1	GARTGYAARTGYCAYGGYATGTCTGG	F	Brower & DeSalle 1998
	LepWG2a	ACTICGCARCACCARTGGAATGTRCA	R
