# Supplementary material for: A Species delimitation approach to uncover cryptic species in the South American fire ant decapitating flies (Diptera: Phoridae: Pseudacteon)
Source: PLoS One. 2020 Jul 17;15(7):e0236086. doi: 10.1371/journal.pone.0236086 (PMC7367480; doi:10.1371/journal.pone.0236086)
Supplement: S2 Table — As input a Kimura two parameters (K2P) distance matrix was used and four different relative gap width values (X) and intraspecific divergence (P) values between 0.001 (0.1%) and 0.1 (10%). († = values in parentheses do not include de outgroups). (XLSX) [file pone.0236086.s002.xlsx]

## Sheet: Hoja1
	X (relative gap width)	Prior intraspecific maximal distance	Groups†	Partition with prior maximal distance
With outgroups	0.5
	0.8	0.007743	29 (24)	P=7.74e-03
	0.9	0.007743	29 (24)	P=7.74e-03
Without outgroups	0.5
	0.8	0.007743	24	P=7.74e-03
	0.9	0.007743	24	P=7.74e-03
