# Supplementary material for: A Species delimitation approach to uncover cryptic species in the South American fire ant decapitating flies (Diptera: Phoridae: Pseudacteon)
Source: PLoS One. 2020 Jul 17;15(7):e0236086. doi: 10.1371/journal.pone.0236086 (PMC7367480; doi:10.1371/journal.pone.0236086)
Supplement: S3 Table — All the analyzes were done using a BEAST ultrametric tree obtained using a strict molecular clock and coalescent constant tree prior. (* = significative values; † = values in parentheses do not include de outgroups, ML = maximum likelihood, LR = likelihood ratio). (XLSX) [file pone.0236086.s003.xlsx]

## Sheet: Hoja1
	method	likelihood of null model	maximum likelihood model	likelihood ratio	result of LR test	number of ML clusters	confidence interval	number of ML entities†	confidence interval	threshold time
With outgroups	single	659.177	662.565	6.775	0.0338*	14	3–16	32 (27)	3–39	-0.0049
	multiple	659.177	663.213	8.073	0.0177*	11	9–11	61 (56)	59–72	-0.0045
										-0.0012
										-0.0007
Without outgroups	single	642.746	645.322	5.152	0.0761 n.s.	7	3–18	8	4–51	-0.0263
	multiple	642.746	646.049	6.606	0.0368*	12	6–13	57	52–70	-0.0045
										-0.0012
										-0.0007
