# Supplementary material for: A Species delimitation approach to uncover cryptic species in the South American fire ant decapitating flies (Diptera: Phoridae: Pseudacteon)
Source: PLoS One. 2020 Jul 17;15(7):e0236086. doi: 10.1371/journal.pone.0236086 (PMC7367480; doi:10.1371/journal.pone.0236086)
Supplement: S4 Table — All the analyzes were done using a RAxML best fit tree. († = values in parentheses do not include de outgroups). (XLSX) [file pone.0236086.s004.xlsx]

## Sheet: Hoja1
	Method	Number of edges greater than minimum branch length	Null-model score	Best score for single coalescent rate	Number of delimited species†
With outgroups	single	133 / 180	380.861	431.91	32 (27)
	multiple	133 / 180	380.861	435.166	13(8)
Without outgroups	single	124 / 170	397.633	432.11	32
	multiple	124 / 170	397.633	427.883	13
