# Supplementary material for: A Species delimitation approach to uncover cryptic species in the South American fire ant decapitating flies (Diptera: Phoridae: Pseudacteon)
Source: PLoS One. 2020 Jul 17;15(7):e0236086. doi: 10.1371/journal.pone.0236086 (PMC7367480; doi:10.1371/journal.pone.0236086)
Supplement: S5 Table — P. obtusus biotypes are noted as follows: M = medium size, L = large size. Ant host genus abbreviated as: S. = Solenopsis; N. = Nylanderia. (XLSX) [file pone.0236086.s005.xlsx]

## Sheet: Hoja1
Sample code	Pseudacteon (morphology identified)	Ant host	Country	Locality	Longitude	Latitude	COI accession number	wg accession number
PM01BRgo	P. affinis	S. saevissima	Brazil	Morrinhos, Goiás	-17.7311	-49.0994	MN787931	MN788075
PN02BRgo	P. affinis	S. saevissima	Brazil	Morrinhos, Goiás	-17.7311	-49.0994	MN787932
LC10ARba	P. borgmeieri	S. richteri	Argentina	Otamendi, Buenos Aires	-34.226	-58.9002	MN787933
PS08ARba	P. borgmeieri	S. richteri	Argentina	Otamendi, Buenos Aires	-34.226	-58.9002	MN787934	MN788072
PS21ARba	P. borgmeieri	S. richteri	Argentina	Otamendi, Buenos Aires	-34.226	-58.9002	MN787935	MN788073
PS29ARjy	P. calderensis	S. interrupta	Argentina	Caimancito, Jujuy	-23.7407	-64.5937	MN787936
PS33ARjy	P. calderensis	S. interrupta	Argentina	Caimancito, Jujuy	-23.7407	-64.5937	MN787937	MN788053
NF103AR	P. convexicauda	N. fulva	Argentina	Misiones, Iguazú	-25.6878	-54.4514	MN787939	MN788031
NF106AR	P. convexicauda	N. fulva	Argentina	Misiones, Río Cuñapiru	-26.9768	-55.1135	MN787940	MN788032
NF112AR	P. convexicauda	N. fulva	Argentina	Misiones, Oberá	-27.4729	-55.1284	MN787941	MN788033
NF091AR	P. convexicauda	N. fulva	Argentina	Misiones, Col. Liebig	-27.9124	-55.8124	MN787938	MN788034
LC08ARcr	P. cultellatus	S. invicta	Argentina	Cenadac, Corrientes	-27.3767	-58.6815	MN787942
LC24ARba	P. cultellatus	S. richteri	Argentina	Otamendi, Buenos Aires	-34.226	-58.9002	MN787943	MN788077
PM08BRsp	P. cultellatus	S. invicta	Brazil	São Carlos, São Paulo	-22.0175	-47.8908	MN787944	MN788051
PN07BRgo	P. cultellatus	S. saevissima	Brazil	Morrinhos, Goiás	-17.7311	-49.0994		MN788052
LC07ARcr	P. curvatus	S. invicta	Argentina	Cenadac, Corrientes	-27.3767	-58.6815	MN787945
LC10ARba	P. curvatus	S. richteri	Argentina	Otamendi, Buenos Aires	-34.226	-58.9002	MN787946
LC12BOta	P. curvatus	S. interrupta	Bolivia	Bernejo, Tarija	-22.7321	-64.3372	MN787947
LC16ARse	P. curvatus	S. interrupta	Argentina	Villa Ojo de Agua, Santiago del Estero	-29.2	-63.5	MN787948
LC21ARcb	P. curvatus	S. interrupta	Argentina	Vicuña Mackena, Córdoba	-32.9023	-64.7994	MN787949
LC29ARfo	P. curvatus	S. invicta	Argentina	Herradura, Formosa	-26.5146	-58.2849	MN787950
LC31ARba	P. curvatus	S. richteri	Argentina	Las Flores, Buenos Aires	-36.014	-59.0998	MN787951
PM02BRsp	P. curvatus	S. invicta	Brazil	São Carlos, São Paulo	-22.0175	-47.8908	MN787952	MN788062
PS05ARse	P. curvatus	S. interrupta	Argentina	Loreto, Santiago del Estero	-28.3019	-64.1803	MN787953	MN788063
PS31ARSal	P. curvatus	S. interrupta	Argentina	Salta	-25.0741	-65.4917	MN787954
PM05BRgo	P. dentiger	S. saevissima	Brazil	Morrinhos, Goiás	-17.7311	-49.0994	MN787955	MN788055
PN06BRgo	P. dentiger	S. saevissima	Brazil	Morrinhos, Goiás	-17.7311	-49.0994	MN787956	MN788056
PN01BRgo	P. disneyi	S. saevissima	Brazil	Morrinhos, Goiás	-17.7311	-49.0994	MN787957	MN788045
PN10BRsp	P. disneyi	S. saevissima	Brazil	São Carlos, São Paulo	-22.0175	-47.8908	MN787958	MN788046
PM07BRgo	P. fowleri	S. saevissima	Brazil	Morrinhos, Goiás	-17.7311	-49.0994	MN787959	MN788054
PN04BRgo	P. lenkoi	S. saevissima	Brazil	Morrinhos, Goiás	-17.7311	-49.0994	MN787960	MN788060
LC04ARfo	P. litoralis	S. invicta	Argentina	Herradura, Formosa	-26.5146	-58.2849	MN787961
LC05ARfo	P. litoralis	S. invicta	Argentina	Herradura, Formosa	-26.5146	-58.2849	MN787962
LC06ARfo	P. litoralis	S. invicta	Argentina	Herradura, Formosa	-26.5146	-58.2849	MN787963
LC14ARsf	P. litoralis	S. invicta	Argentina	Malabrigo, Santa Fe	-29.3464	-59.9696	MN787964
LC15BOta	P. litoralis	S. interrupta	Bolivia	Guandacaya, Tarija	-22.3397	-64.4959	MN787965
LC25ARrn	P. litoralis	S. invicta	Argentina	Chichinales, Río Negro	-39.1172	-66.924	MN787966
LC30ARcr	P. litoralis	S. invicta	Argentina	Cenadac, Corrientes	-27.3767	-58.6815	MN787967
LC37ARcr	P. litoralis	S. invicta	Argentina	Cenadac, Corrientes	-27.3767	-58.6815	MN787968
PM06BRsp	P. litoralis	S. invicta	Brazil	São Carlos, São Paulo	-22.0175	-47.8908	MN787969	MN788036
PS04PRco	P. litoralis	S. invicta	Paraguay	La Horqueta, Concepción	-23.2432	-56.8883	MN787970	MN788037
PS07ARse	P. litoralis	S. invicta	Argentina	Loreto, Santiago del Estero	-28.3019	-64.1803	MN787971	MN788038
PS22ARSal	P. litoralis	S. invicta	Argentina	El Carril, Salta	-25.0741	-65.4917	MN787972
PS41BOcb	P. litoralis	S. interrupta	Bolivia	Villa Tunari, PN Carrasco, Cochabamba	-17.0347	-65.6588	MN787973
PS46BOsc	P. litoralis	S. interrupta	Bolivia	Concepción, Santa Cruz de la Sierra	-16.5659	-62.4869	MN787974	MN788039
PS48ARer	P. litoralis	S. invicta	Argentina	Concepción del Uruguay, Entre Ríos	-32.4825	-58.2372	MN787975
PS55BRms	P. litoralis	S. interrupta	Brazil	Dourados, Mato Grosso do Sul	-22.2211	-54.8056	MN787976	MN788041
PS66ARmi	P. litoralis	S. invicta	Argentina	El Dorado, Misiones	-26.1407	-54.5822	MN787977	MN788040
LC07ARcr	P. nocens	S. invicta	Argentina	Cenadac, Corrientes	-27.3767	-58.6815	MN787978
LC14ARsf	P. nocens	S. invicta	Argentina	Malabrigo, Santa Fe	-29.3464	-59.9696	MN787979
LC17ARSal	P. nocens	S. invicta	Argentina	Pichanal, Salta	-23.3164	-64.2183	MN787980
LC19ARlp	P. nocens	S. invicta	Argentina	Puelén, La Pampa	-37.3437	-67.6194	MN787981
LC27ARnq	P. nocens	S. invicta	Argentina	Neuquén, Neuquén	-38.9516	-68.0591	MN787982
LC29ARfo	P. nocens	S. invicta	Argentina	Herradura, Formosa	-26.5146	-58.2849	MN787983
PS44BOsc	P. nocens	S. interrupta	Bolivia	near Concepción, Santa Cruz de Sierra	-16.1316	-62.0282	MN787984	MN788042
PS59URpa	P. nocens		Uruguay	Paysandú, Paysandú	-32.3214	-58.0756	MN787985	MN788043
PS68BRms	P. nocens	S. invicta	Brazil	Naviraí, Mato Grosso do Sul	-23.065	-54.1906	MN787986	MN788035
LC12BOTar	P. notocaudatus	S. interrupta	Bolivia	Bernejo, Tarija	-22.7321	-64.3372	MN787987
PS06ARSal	P. notocaudatus	S. interrupta	Argentina	Ampascachi, Salta	-25.345	-65.5389	MN787988	MN788048
PS24ARSal	P. notocaudatus	S. interrupta	Argentina	Ampascachi, Salta	-25.345	-65.5389	MN787989	MN788049
PS30ARSal	P. notocaudatus	S. interrupta	Argentina	Salta	-25.0741	-65.4917	MN787990
LC09ARcr	P. nudicornis	S. invicta	Argentina	Cenadac, Corrientes	-27.3767	-58.6815	MN787991
LC13ARtu	P. nudicornis	S. interrupta	Argentina	Alpachiri, Tucumán	-27.3357	-65.7558	MN787992
LC15BOta	P. nudicornis	S. interrupta	Bolivia	Guandacaya, Tarija	-22.3397	-64.4959	MN787993
LC29ARfo	P. nudicornis	S. invicta	Argentina	Herradura, Formosa	-26.5146	-58.2849	MN787994
PN03BRgo	P. nudicornis	S. saevissima	Brazil	Morrinhos, Goiás	-17.7311	-49.0994	MN787995	MN788074
PS45BOSncr	P. nudicornis	S. interrupta	Bolivia	Concepción, Santa Cruz de la Sierra	-15.909	-61.8822	MN787996	MN788071
LC03ARfo	P. obtusitus	S. invicta	Argentina	Herradura, Formosa	-26.5146	-58.2849	MN787997	MN788064
LC30ARcr	P. obtusitus	S. invicta	Argentina	Cenadac, Corrientes	-27.3767	-58.6815	MN787998
PS53BRms	P. obtusitus		Brazil	Dourados, Mato Grosso do Sul	-22.2211	-54.8056		MN788065
PS58URca	P. obtusitus	S. invicta	Uruguay	Atlántida, Canelones	-34.7719	-55.7584	MN787999	MN788066
LC11ARtu	P. obtusus (L)	S. interrupta	Argentina	El Mollar, Tucumán	-26.9534	-65.7289	MN788000
LC14ARsf	P. obtusus (L)	S. macdonaghi	Argentina	Malabrigo, Santa Fe	-29.3464	-59.9696	MN788002
LC18ARlp	P. obtusus (L)	S. invicta	Argentina	La Reforma, La Pampa	-37.6269	-66.7894	MN788003
LC22ARcb	P. obtusus (L)	S. richteri	Argentina	General Lavalle, Córdoba	-34.0376	-63.9971	MN788004
LC26ARrn	P. obtusus (L)	S. interrupta	Argentina	Maique, Río Negro	-39.0027	-67.8478	MN788001
LC29ARfo	P. obtusus (L)	S. invicta	Argentina	Herradura, Formosa	-26.5146	-58.2849	MN788005
LC35ARmz	P. obtusus (L)	S. interrupta	Argentina	Uspallata, Mendoza	-32.5896	-69.3507	MN788006
PS34ARSal	P. obtusus (L)	S. interrupta	Argentina	Saucelito, Salta	-23.4401	-64.3277	MN788007	MN788069
PS36ARSal	P. obtusus (L)	S. interrupta	Argentina	Las Lajitas, Salta	-24.9965	-64.5178	MN788008	MN788068
PS56BRms	P. obtusus (L)	S. interrupta	Brazil	Dourados, Mato Grosso do Sul	-22.2211	-54.8056	MN788009	MN788070
PS62ARsf	P. obtusus (L)	S. invicta	Argentina	Puerto Ocampo, Santa Fe	-28.4923	-59.2843	MN788010	MN788067
LC28CLbi	P. obtusus (M)	S. gayi	Chile	Bulnes, Bio Bio	-36.8732	-72.3277	MN788011
PM04BRsp	P. pradei	S. invicta	Brazil	São Carlos, São Paulo	-22.0175	-47.8908	MN788012	MN788047
PS42BOcb	P. pradei	S. interrupta	Bolivia	Villa Tunari, PN Carrasco, Cochabamba	-17.0347	-65.6588	MN788013	MN788050
LC23ARcr	P. solenopsidis	S. invicta	Argentina	Cenadac, Corrientes	-27.3767	-58.6815	MN788014
PN05BRgo	P. solenopsidis	S. saevissima	Brazil	Morrinhos, Goiás	-17.7311	-49.0994	MN788015	MN788044
LC01ARfo	P. tricuspis	S. invicta	Argentina	Herradura, Formosa	-26.5146	-58.2849	MN788016
LC02ARfo	P. tricuspis	S. invicta	Argentina	Herradura, Formosa	-26.5146	-58.2849	MN788017
LC03ARfo	P. tricuspis	S. invicta	Argentina	Herradura, Formosa	-26.5146	-58.2849	MN788018
LC09ARcr	P. tricuspis	S. invicta	Argentina	Cenadac, Corrientes	-27.3767	-58.6815	MN788019
LC10ARba	P. tricuspis	S. richteri	Argentina	Otamendi, Buenos Aires	-34.226	-58.9002	MN788020
LC15BOta	P. tricuspis	S. interrupta	Bolivia	Guandacaya, Tarija	-22.3397	-64.4959	MN788021
LC20ARmz	P. tricuspis	S. interrupta	Argentina	San Rafael, Mendoza	-34.5838	-68.4251	MN788022
LC22ARcb	P. tricuspis	S. richteri	Argentina	General Lavalle, Córdoba	-34.0376	-63.9971	MN788023
LC25ARrn	P. tricuspis	S. interrupta	Argentina	Chichinales, Río Negro	-39.1172	-66.924	MN788024
PN08BRsp	P. tricuspis	S. invicta	Brazil	São Carlos, São Paulo	-22.0175	-47.8908	MN788025	MN788058
PS02ARjy	P. tricuspis	S. interrupta	Argentina	Calilegua, Jujuy	-23.7251	-64.8529	MN788026
PS11BOtr	P. tricuspis		Bolivia	Trinidad, Trinidad	-14.8333	-64.9	MN788027	MN788061
PS39BRms	P. tricuspis	S. invicta	Brazil	Palmeiras, Mato Grosso	-18.9667	-57.0667	MN788028	MN788057
PS54BRms	P. tricuspis	S. invicta	Brazil	Dourados, Mato Grosso do Sul	-22.2211	-54.8056	MN788029	MN788059
PM03BRsp	P. wasmanni	S. invicta	Brazil	São Carlos, São Paulo	-22.0175	-47.8908	MN788030	MN788076
